# Supplementary material for: American College of Cardiology and American Heart Association blood pressure categories—a systematic review of the relationship with adverse pregnancy outcomes in the first half of pregnancy
Source: Am J Obstet Gynecol. 2023 Apr;228(4):418–429.e34. doi: 10.1016/j.ajog.2022.10.004 (PMC10239058; doi:10.1016/j.ajog.2022.10.004)
Supplement: AHA BP categories - 10 min [file mmc1.zip]

Archive with 1 entries (1 files):
- ymob_14772_AHA BP categories - 10 min_mmc1.ppsm
